# Supplementary material for: Exploring the Environmental Resistome and Bacterial Novelty in Marine Isolates from the North Portuguese Coast
Source: Antibiotics (Basel). 2026 Jan 22;15(1):110. doi: 10.3390/antibiotics15010110 (PMC12838003; doi:10.3390/antibiotics15010110)
Supplement: Supplementary file 1 [file antibiotics-15-00110-s001.zip]

Archive with 2 entries (2 files):
- FigureS1_.pdf
- Table S1.xlsx
