# Supplementary material for: Exploring the Environmental Resistome and Bacterial Novelty in Marine Isolates from the North Portuguese Coast
Source: Antibiotics (Basel). 2026 Jan 22;15(1):110. doi: 10.3390/antibiotics15010110 (PMC12838003; doi:10.3390/antibiotics15010110)
Supplement: Supplementary file 1 [file antibiotics-15-00110-s001.zip › Table S1.xlsx]

## Sheet: Folha1
Table S1. Phylogenetic characterization of the 171 isolates obtained from different marine samples based on 16S rRNA gene sequence analysis.
Strain ID	Sample Source	Isolation Media	Isolation Antibiotic	NCBI Accession Number	Affiliation	Phylum	NCBI Genbank Closest Described			EzBioCloud
							Accession	% Pairwise Identity*	Description	Top-hit taxon	Top-hit strain	Similarity (%)
PMO131_2.1	Seawater	M607+NAG	Vancomycin	PP079823	Microbacterium sp.	Actinomycetota	NR_044931.1	99.92	Microbacterium oxydans strain DSM 20578	Microbacterium oxydans	DSM 20578	100
PMO133_7	Corallina sp.	M607+NAG	Vancomycin	PP079910	Microbacterium sp.	Actinomycetota	MK480726.1	99.89	Microbacterium algeriense strain G1	Microbacterium saperdae	DSM 20169	99.89
PMO87_15.4.1	Corallina sp.	M600	Imipenem	PP079821	Mycobacterium sp.	Actinomycetota	CP015596.1	99.37	Mycobacterium adipatum strain YC-RL4	Mycolicibacterium frederiksbergense	DSM 44346	99.37
PMO87_15.5	Corallina sp.	M600	Imipenem	PP079820	Mycobacterium sp.	Actinomycetota	CP015596.1	99.37	Mycobacterium adipatum strain YC-RL4	Mycobacterium frederiksbergense	DSM 44346	99.37
PMO135_4.b	Sargassum muticum	M607+NAG	Vancomycin	PP079819	Oceanobacillus sp.	Bacillota	NR_043778.1	100	Oceanobacillus profundus strain CL-MP28	Oceanobacillus profundus	CL-MP28	100
PMO127_5	Gracilaria sp.	M607+NAG	Ciprofloxacin	PP079818	Ornithinibacillus sp.	Bacillota	NR_118626.1	100	Ornithinibacillus contaminans strain CCUG 53201	Ornithinibacillus contaminans	CCUG 53201	100
PMO114_7.2	Codium sp.	M607+NAG	Imipenem	PP079865	Aquimarina sp.	Bacteroidota	NR_159894.1	99.38	Aquimarina algiphila strain 9Alg 151	Aquimarina algiphila	9Alg 151	99.38
PMO119_6.1.1	Sea Anemone	M607+NAG	Imipenem	PP079912	Aquimarina sp.	Bacteroidota	NR_159894.1	99.49	Aquimarina algiphila strain 9Alg 151	Aquimarina algiphila	9Alg 151	99.49
PMO121_14	Mussel Shell	M607+NAG	Imipenem	PP079866	Aquimarina sp.	Bacteroidota	NR_159894	96.16	Aquimarina algiphila strain 9Alg 151	Aquimarina spongiicola	122CH820-2	96.22
PMO132_20.2.3	Codium sp.	M607+NAG	Vancomycin	PP079862	Aquimarina sp.	Bacteroidota	NR_112971.1	100	Aquimarina macrocephali strain JAMB N27	Aquimarina macrocephali	JAMB N27	100
PMO132_4	Codium sp.	M607+NAG	Vancomycin	PP079863	Aquimarina sp.	Bacteroidota	NR_159894.1	99.29	Aquimarina algiphila strain 9Alg 151	Aquimarina algiphila	9Alg 151	99.29
PMO133_6.2	Corallina sp.	M607+NAG	Vancomycin	PP079861	Aquimarina sp.	Bacteroidota	NR_159894.1	99.39	Aquimarina algiphila strain 9Alg 151	Aquimarina algiphila	9Alg 151	99.39
PMO90_19.1	Gracilaria sp.	M600	Imipenem	PP079867	Aquimarina sp.	Bacteroidota	NR_159894.1	99.15	Aquimarina algiphila strain 9Alg 151	Aquimarina algiphila	9Alg 151	99.15
PMO115_5.1	Corallina sp.	M607+NAG	Imipenem	PP079854	Cellulophaga sp.	Bacteroidota	NR_074464.1	99.92	Cellulophaga lytica strain DSM 7489	Cellulophaga lytica	DSM 7489	99.84
PMO117_7	Sargassum muticum	M607+NAG	Imipenem	PP079852	Cellulophaga sp.	Bacteroidota	NR_074464.1	98.9	Cellulophaga lytica strain DSM 7489	PHUL_s	RHA_19	99.92
PMO124_7.3	Corallina sp.	M607+NAG	Ciprofloxacin	PP079851	Cellulophaga sp.	Bacteroidota	NR_025286.1	99.85	Cellulophaga baltica strain NN015840	Cellulophaga baltica	NN015840	99.92
PMO131_19.2	Seawater	M607+NAG	Vancomycin	PP079853	Cellulophaga sp.	Bacteroidota	NR_025286.1	99.85	Cellulophaga baltica strain NN015840	Cellulophaga baltica	NN015840	99.92
PMO114_2.a	Codium sp.	M607+NAG	Imipenem	PP079845	Flagellimonas sp.	Bacteroidota	NR_178981.1	98.61	Muricauda koreensis strain ECD12	Muricauda koreensis	ECD12	98.45
PMO115_17.2.1	Corallina sp.	M607+NAG	Imipenem	PP079824	Maribacter sp.	Bacteroidota	NR_043294.1	100	Maribacter dokdonensis strain DSW-8	Maribacter dokdonensis	DSW-8	100
PMO87_22	Corallina sp.	M600	Imipenem	PP079751	Zobellia sp.	Bacteroidota	NR_024828.1	99.92	Zobellia russellii strain KMM 3677	Zobellia russellii	KMM 3677	99.92
PMO137_3	Sediments	M607+NAG	Vancomycin	MZ687806.1	Gimesia sp.	Planctomycetota	CP043930.1	100	Gimesia benthica strain E7	Gimesia benthica	E7	100
PMO137_10	Sediments	M607+NAG	Vancomycin	MZ687809.1	Novipirellula sp.	Planctomycetota	NR_132692.1	99.77	Novipirellula rosea strain LHWP3	Novipirellula rosea	LHWP3	99.92
PMO137_2	Sediments	M607+NAG	Vancomycin	MZ687805.1	Novipirellula sp.	Planctomycetota	NR_132692.1	99.77	Novipirellula rosea strain LHWP3	Novipirellula rosea	LHWP3	99.92
PMO137_6	Sediments	M607+NAG	Vancomycin	MZ687807.1	Novipirellula sp.	Planctomycetota	NR_132692.1	99.77	Novipirellula rosea strain LHWP3	Novipirellula rosea	LHWP3	99.92
PMO137_9	Sediments	M607+NAG	Vancomycin	MZ687808.1	Novipirellula sp.	Planctomycetota	NR_132692.1	99.78	Novipirellula rosea strain LHWP3	Novipirellula rosea	LHWP3	99.93
PMO112_11.1.l	Mussel Shell	M600	Vancomycin	MW669975.1	Rubinisphaera sp.	Planctomycetota	NR_074297.1	100	Rubinisphaera brasiliensis strain DSM 5305	Rubinisphaera brasiliensis	DSM 5305	100
PMO124_1	Corallina sp.	M607+NAG	Ciprofloxacin	PP079877	Acinetobacter sp.	Pseudomonadota	LT899949.1	100	Acinetobacter johnsonii strain HAMBI 1969	Acinetobacter johnsonii	CIP 64.6	99.59
PMO94_2	Seawater	M600	Ciprofloxacin	PP079878	Acinetobacter sp.	Pseudomonadota	NR_164627.1	100	Acinetobacter johnsonii strain ATCC 17909	Acinetobacter johnsonii	CIP 64.6	99.9
PMO100_1.1	Sea Anemone	M600	Ciprofloxacin	PP079876	Algihabitans sp.	Pseudomonadota	NR_173537.1	100	Algihabitans albus strain HHTR 118	Algihabitans albus	HHTR 118	100
PMO113_7	Seawater	M607+NAG	Imipenem	PP079875	Algihabitans sp.	Pseudomonadota	NR_173537.1	100	Algihabitans albus strain HHTR 118	Algihabitans albus	HHTR 118	100
PMO119_6.1.2	Sea Anemone	M607+NAG	Imipenem	PP079864	Algihabitans sp.	Pseudomonadota	NR_173537.1	100	Algihabitans albus strain HHTR 118	Algihabitans albus	HHTR 118	100
PMO128_2.1	Sea Anemone	M607+NAG	Ciprofloxacin	PP079874	Algihabitans sp.	Pseudomonadota	NR_173537.1	99.92	Algihabitans albus strain HHTR 118	Algihabitans albus	HHTR 118	99.92
PMO128_3	Sea Anemone	M607+NAG	Ciprofloxacin	PP079873	Algihabitans sp.	Pseudomonadota	NR_173537.1	100	Algihabitans albus strain HHTR 118	Algihabitans albus	HHTR 118	100
PMO110_3.2	Sea Anemone	M600	Vancomycin	PP079868	Aliamphritea sp.	Pseudomonadota	AP025282.1	100	Amphritea ceti strain KCTC 42154	Amphritea ceti	RA1	100
PMO133_10.1	Corallina sp.	M607+NAG	Vancomycin	PP079870	Aliiglaciecola sp.	Pseudomonadota	NR_112840.1	95.95	Aliiglaciecola litoralis strain Sd 2-38	Aliiglaciecola litoralis	KMM 3894	96.38
PMO87_21	Corallina sp.	M600	Imipenem	PP079871	Aliiglaciecola sp.	Pseudomonadota	NR_112840.1	96.19	Aliiglaciecola litoralis strain Sd 2-38	Aliiglaciecola litoralis	KMM 3894	96.55
PMO87_4.a	Corallina sp.	M600	Imipenem	PP079872	Aliiglaciecola sp.	Pseudomonadota	NR_112840.1	95.6	Aliiglaciecola litoralis strain Sd 2-38	Aliiglaciecola litoralis	KMM 3894	95.82
PMO114_2.T	Codium sp.	M607+NAG	Imipenem	PP079869	Alteromonas sp.	Pseudomonadota	MG856904.2	94.61	Alteromonas alba strain 190	HQ225407_s	SF-Jan-72	98.75
PMO119_11	Sea Anemone	M607+NAG	Imipenem	OK103952	Azospirillaceae bacterium	Pseudomonadota	NR_112560.1	92.33	Inquilinus ginsengisoli strain Gsoil 080	AY654804_s	66	97.63
PMO122_3.1	Seawater	M607+NAG	Ciprofloxacin	PP079858	Brevundimonas sp.	Pseudomonadota	OQ029541.1	99.66	Brevundimonas fontaquae strain CS1	Brevundimonas vesicularis	NBRC 12165	99.66
PMO122_4.1	Seawater	M607+NAG	Ciprofloxacin	PP079857	Brevundimonas sp.	Pseudomonadota	OQ029541.1	99.67	Brevundimonas fontaquae strain CS1	Brevundimonas vesicularis	NBRC 12165	99.67
PMO94_4	Seawater	M600	Ciprofloxacin	PP079859	Brevundimonas sp.	Pseudomonadota	NR_113611	99.86	Brevundimonas bullata strain NBRC 13290	Brevundimonas bullata	IAM 13153	99.86
PMO87_15.1.b	Corallina sp.	M600	Imipenem	PP079856	Brucella sp.	Pseudomonadota	NR_042600.1	99.68	Brucella rhizosphaerae strain PR17	Brucella pituitosa	CCUG 50899	99.84
PMO95_15.2.1	Codium sp.	M600	Ciprofloxacin	PP079855	Brucella sp.	Pseudomonadota	NR_042600.1	99.68	Brucella rhizosphaerae strain PR17	Brucella pituitosa	CCUG 50899	99.84
PMO120_1	Mussel Interior	M607+NAG	Imipenem	PP079850	Citrobacter sp.	Pseudomonadota	CP077405.1	99.92	Citrobacter braakii strain FDAARGOS 1421	Citrobacter portucalensis	A60	99.84
PMO126_r.1	Sargassum muticum	M607+NAG	Ciprofloxacin	PP079911	Citrobacter sp.	Pseudomonadota	CP049015.1	100	Citrobacter freundii strain ATCC 8090	Citrobacter freundii	DSM 30039	100
PMO86_4	Codium sp.	M600	Imipenem	PP079849	Colwellia sp.	Pseudomonadota	NR_133732.1	100	Colwellia meonggei strain MA1-3	Colwellia meonggei	MA1-3	100
PMO140_13	Mussel Shell	M607+NAG	Vancomycin	PP079889	Defluviimonas sp.	Pseudomonadota	NR_118305.1	97.22	Defluviimonas aestuarii strain BS14	Denitrificimonas caeni	HY-14	99.51
PMO140_20.1.b	Mussel Shell	M607+NAG	Vancomycin	PP079880	Defluviimonas sp.	Pseudomonadota	NR_118305.1	97.38	Defluviimonas aestuarii strain BS14	Denitrificimonas caeni	HY-14	99.51
PMO103_8	Seawater	M600	Vancomycin	PP079788	Denitrificimonas sp.	Pseudomonadota	NR_116388.1	99.61	Denitrificimonas caeni strain HY-14	Denitrobaculum tricleocarpae	R148	99.68
PMO122_6.r	Seawater	M607+NAG	Ciprofloxacin	PP079789	Denitrificimonas sp.	Pseudomonadota	NR_116388.1	99.67	Denitrificimonas caeni strain HY-14	Denitrobaculum tricleocarpae	R148	99.68
PMO94_5	Seawater	M600	Ciprofloxacin	PP079790	Denitrificimonas sp.	Pseudomonadota	NR_116388.1	99.35	Denitrificimonas caeni strain HY-14	Erythrobacter rubeus	KMU-140	98.97
PMO118_13.2	Gracilaria sp.	M607+NAG	Imipenem	PP079847	Denitrobaculum sp.	Pseudomonadota	NR_170441.1	99.68	Denitrobaculum tricleocarpae strain R148	Erythrobacter rubeus	KMU-140	99.03
PMO87_18.1.3	Corallina sp.	M600	Imipenem	PP079848	Denitrobaculum sp.	Pseudomonadota	NR_170441.1	99.68	Denitrobaculum tricleocarpae strain R148	Erythrobacter rubeus	KMU-140	98.99
PMO112_8.2	Mussel Shell	M600	Vancomycin	PP079846	Erythrobacter sp.	Pseudomonadota	NR_179343.1	98.97	Erythrobacter rubeus strain KMU-140	Granulosicoccus undariae	W-BA3	99.55
PMO139_7.1	Mussel Interior	M607+NAG	Vancomycin	PP079897	Erythrobacter sp.	Pseudomonadota	NR_179343.1	99.03	Erythrobacter rubeus strain KMU-140	Jannaschia seosinensis	CL-SP26	98.29
PMO140_15.2	Mussel Shell	M607+NAG	Vancomycin	PP079888	Erythrobacter sp.	Pseudomonadota	NR_179343.1	98.99	Erythrobacter rubeus strain KMU-140	Jannaschia seosinensis	CL-SP26	98.24
PMO118_11.3	Gracilaria sp.	M607+NAG	Imipenem	PP079844	Granulosicoccus sp.	Pseudomonadota	NR_134740.1	99.55	Granulosicoccus undariae strain W-BA3	Jannaschia seosinensis	CL-SP26	97.57
PMO121_15.2	Mussel Shell	M607+NAG	Imipenem	PP079843	Jannaschia sp.	Pseudomonadota	NR_043271.1	98.21	Jannaschia seosinensis strain CL-SP26	Jannaschia seosinensis	CL-SP26	98.29
PMO121_15.5	Mussel Shell	M607+NAG	Imipenem	PP079842	Jannaschia sp.	Pseudomonadota	NR_043271.1	98.16	Jannaschia seosinensis strain CL-SP26	Kiloniella spongiae	MEBiC09566	99.83
PMO140_2.r	Mussel Shell	M607+NAG	Vancomycin	PP079893	Jannaschia sp.	Pseudomonadota	NR_043271.1	97.48	Jannaschia seosinensis strain CL-SP26	Kiloniella spongiae	MEBiC09566	99.84
PMO140_6	Mussel Shell	M607+NAG	Vancomycin	PP079883	Jannaschia sp.	Pseudomonadota	NR_043271.1	98.21	Jannaschia seosinensis strain CL-SP26	Kiloniella spongiae	MEBiC09566	100
PMO114_12	Codium sp.	M607+NAG	Imipenem	PP079841	Kiloniella sp.	Pseudomonadota	LC069036.1	99.83	Kiloniella spongiae strain JCM 19930	Kiloniella spongiae	MEBiC09566	100
PMO118_11.2	Gracilaria sp.	M607+NAG	Imipenem	PP079837	Kiloniella sp.	Pseudomonadota	LC069036.1	99.84	Kiloniella spongiae strain JCM 19930	Kiloniella spongiae	MEBiC09566	100
PMO118_2.2	Gracilaria sp.	M607+NAG	Imipenem	PP079839	Kiloniella sp.	Pseudomonadota	LC069036.1	100	Kiloniella spongiae strain JCM 19930	Kiloniella spongiae	MEBiC09566	99.84
PMO118_5	Gracilaria sp.	M607+NAG	Imipenem	PP079830	Kiloniella sp.	Pseudomonadota	LC069036.1	100	Kiloniella spongiae strain JCM 19930	Kiloniella spongiae	MEBiC09566	99.84
PMO118_9.1	Gracilaria sp.	M607+NAG	Imipenem	PP079838	Kiloniella sp.	Pseudomonadota	LC069036.1	100	Kiloniella spongiae strain JCM 19930	Kiloniella spongiae	MEBiC09566	99.84
PMO126_2	Sargassum muticum	M607+NAG	Ciprofloxacin	PP079836	Kiloniella sp.	Pseudomonadota	LC069036.1	99.84	Kiloniella spongiae strain JCM 19930	Kiloniella spongiae	MEBiC09566	100
PMO127_6.1	Gracilaria sp.	M607+NAG	Ciprofloxacin	PP079829	Kiloniella sp.	Pseudomonadota	LC069036.1	99.84	Kiloniella spongiae strain JCM 19930	Kiloniella spongiae	MEBiC09566	99.68
PMO127_6.3	Gracilaria sp.	M607+NAG	Ciprofloxacin	PP079826	Kiloniella sp.	Pseudomonadota	LC069036.1	99.84	Kiloniella spongiae strain JCM 19930	Kiloniella spongiae	MEBiC09566	99.83
PMO131_1.1	Seawater	M607+NAG	Vancomycin	PP079840	Kiloniella sp.	Pseudomonadota	LC069036.1	100	Kiloniella spongiae strain JCM 19930	Kiloniella spongiae	MEBiC09566	99.84
PMO132_18.2	Codium sp.	M607+NAG	Vancomycin	PP079828	Kiloniella sp.	Pseudomonadota	LC069036.1	99.68	Kiloniella spongiae strain JCM 19930	Kiloniella spongiae	MEBiC09566	99.83
PMO132_19.1	Codium sp.	M607+NAG	Vancomycin	PP079834	Kiloniella sp.	Pseudomonadota	LC069036.1	99.83	Kiloniella spongiae strain JCM 19930	Kiloniella spongiae	MEBiC09566	99.84
PMO132_20.1	Codium sp.	M607+NAG	Vancomycin	PP079833	Kiloniella sp.	Pseudomonadota	LC069036.1	99.84	Kiloniella spongiae strain JCM 19930	Kiloniella spongiae	MEBiC09566	99.84
PMO132_3	Codium sp.	M607+NAG	Vancomycin	PP079835	Kiloniella sp.	Pseudomonadota	LC069036.1	99.79	Kiloniella spongiae strain JCM 19930	Kiloniella spongiae	MEBiC09566	99.67
PMO132_5.1.1	Codium sp.	M607+NAG	Vancomycin	PP079827	Kiloniella sp.	Pseudomonadota	LC069036.1	99.84	Kiloniella spongiae strain JCM 19930	Kiloniella spongiae	MEBiC09566	100
PMO135_6	Sargassum muticum	M607+NAG	Vancomycin	PP079832	Kiloniella sp.	Pseudomonadota	LC069036.1	99.84	Kiloniella spongiae strain JCM 19930	Kiloniella spongiae	MEBiC09566	99.84
PMO135_8	Sargassum muticum	M607+NAG	Vancomycin	PP079908	Kiloniella sp.	Pseudomonadota	LC069036.1	99.67	Kiloniella spongiae strain JCM 19930	Litoreibacter meonggei	DSM 29466	98.54
PMO136_9.1	Gracilaria sp.	M607+NAG	Vancomycin	PP079905	Kiloniella sp.	Pseudomonadota	LC069036.1	100	Kiloniella spongiae strain JCM 19930	AB476252_s	IHE3_062	99.01
PMO95_12.2	Codium sp.	M600	Ciprofloxacin	PP079831	Kiloniella sp.	Pseudomonadota	LC069036.1	99.84	Kiloniella spongiae strain JCM 19930	AB476252_s	IHE3_062	99.08
PMO110_11	Sea Anemone	M600	Vancomycin	PP079825	Litoreibacter sp.	Pseudomonadota	NR_109438.1	98.46	Litoreibacter meonggei strain MA1-1	AB476252_s	IHE3_062	99.17
PMO138_12	Sea Anemone	M607+NAG	Vancomycin	OK103953	Methylotenera sp.	Pseudomonadota	NR_175447.1	95.32	Methylotenera oryzisoli strain La3113	AB476252_s	IHE3_062	99.15
PMO138_15.2	Sea Anemone	M607+NAG	Vancomycin	PP079900	Methylotenera sp.	Pseudomonadota	NR_175447.1	95.49	Methylotenera oryzisoli strain La3113	AB476252_s	IHE3_062	99.02
PMO138_17	Sea Anemone	M607+NAG	Vancomycin	PP079899	Methylotenera sp.	Pseudomonadota	NR_175447.1	95.33	Methylotenera oryzisoli strain La3113	Microbulbifer echini	AM134	100
PMO138_18	Sea Anemone	M607+NAG	Vancomycin	PP079898	Methylotenera sp.	Pseudomonadota	NR_175447.1	94.92	Methylotenera oryzisoli strain La3113	Microbulbifer okhotskensis	KMM 9862	99.05
PMO138_2	Sea Anemone	M607+NAG	Vancomycin	PP079903	Methylotenera sp.	Pseudomonadota	NR_175447.1	95.56	Methylotenera oryzisoli strain La3113	Paracoccus yeei	ATCC BAA-599	99.92
PMO140_4	Mussel Shell	M607+NAG	Vancomycin	PP079892	Microbulbifer sp.	Pseudomonadota	NR_156859	100	Microbulbifer echini strain AM134	Parasphingorhabdus cellanae	JHSY0214	99.92
PMO85_2	Seawater	M600	Imipenem	PP079822	Microbulbifer sp.	Pseudomonadota	OL677189.1	99.05	Microbulbifer okhotskensis strain KMM 9862	Parasphingorhabdus cellanae	JHSY0214	98.24
PMO122_5.1	Seawater	M607+NAG	Ciprofloxacin	PP079817	Paracoccus sp.	Pseudomonadota	CP030239.1	99.92	Paracoccus mutanolyticus strain RSP-02	Parasphingorhabdus cellanae	JHSY0214	99.92
PMO102_1.1	Mussel Shell	M600	Ciprofloxacin	PP079812	Parasphingorhabdus sp.	Pseudomonadota	CP071794.1	99.92	Parasphingorhabdus cellanae strain JHSY0214	Parasphingorhabdus cellanae	JHSY0214	99.92
PMO102_6.2	Mussel Shell	M600	Ciprofloxacin	PP079808	Parasphingorhabdus sp.	Pseudomonadota	CP086727.1	98.4	Parasphingorhabdus litoris DSM 22379	Parasphingorhabdus cellanae	JHSY0214	100
PMO114_1.a	Codium sp.	M607+NAG	Imipenem	PP079807	Parasphingorhabdus sp.	Pseudomonadota	CP071794.1	99.85	Parasphingorhabdus cellanae strain JHSY0214	Parasphingorhabdus cellanae	JHSY0214	99.13
PMO114_13	Codium sp.	M607+NAG	Imipenem	PP079806	Parasphingorhabdus sp.	Pseudomonadota	CP071794.1	99.92	Parasphingorhabdus cellanae strain JHSY0214	Parasphingorhabdus cellanae	JHSY0214	99.19
PMO114_16.1	Codium sp.	M607+NAG	Imipenem	PP079810	Parasphingorhabdus sp.	Pseudomonadota	CP071794.1	100	Parasphingorhabdus cellanae strain JHSY0214	Parasphingorhabdus cellanae	JHSY0214	99.22
PMO115_16.1	Corallina sp.	M607+NAG	Imipenem	PP079805	Parasphingorhabdus sp.	Pseudomonadota	CP071794.1	99.05	Parasphingorhabdus cellanae strain JHSY0214	Parasphingorhabdus cellanae	JHSY0214	100
PMO123_1	Codium sp.	M607+NAG	Ciprofloxacin	PP079804	Parasphingorhabdus sp.	Pseudomonadota	CP071794.1	99.19	Parasphingorhabdus cellanae strain JHSY0214	Parasphingorhabdus cellanae	JHSY0214	99.85
PMO123_2	Codium sp.	M607+NAG	Ciprofloxacin	PP079803	Parasphingorhabdus sp.	Pseudomonadota	CP071794.1	99.07	Parasphingorhabdus cellanae strain JHSY0214	Parasphingorhabdus cellanae	JHSY0214	99.84
PMO138_3.1	Sea Anemone	M607+NAG	Vancomycin	PP079884	Parasphingorhabdus sp.	Pseudomonadota	CP071794.1	99.2	Parasphingorhabdus cellanae strain JHSY0214	Parasphingorhabdus litoris	FR1093	99.6
PMO140_9.1.2	Mussel Shell	M607+NAG	Vancomycin	PP079891	Parasphingorhabdus sp.	Pseudomonadota	CP071794.1	99.92	Parasphingorhabdus cellanae strain JHSY0214	Parasphingorhabdus cellanae	JHSY0214	99.92
PMO95_10	Codium sp.	M600	Ciprofloxacin	PP079815	Parasphingorhabdus sp.	Pseudomonadota	CP071794.1	100	Parasphingorhabdus cellanae strain JHSY0214	Parasphingorhabdus cellanae	JHSY0214	100
PMO95_11	Codium sp.	M600	Ciprofloxacin	PP079814	Parasphingorhabdus sp.	Pseudomonadota	CP071794.1	99.69	Parasphingorhabdus cellanae strain JHSY0214	Pelagibius litoralis	CL-UU02	99.92
PMO95_13.2	Codium sp.	M600	Ciprofloxacin	PP079809	Parasphingorhabdus sp.	Pseudomonadota	CP071794.1	99.84	Parasphingorhabdus cellanae strain JHSY0214	Pelagibius litoralis	CL-UU02	99.92
PMO95_5.L.1	Codium sp.	M600	Ciprofloxacin	PP079811	Parasphingorhabdus sp.	Pseudomonadota	CP086727.1	99.6	Parasphingorhabdus litoris DSM 22379	Pelagibius litoralis	CL-UU02	99.03
PMO95_8.1	Codium sp.	M600	Ciprofloxacin	PP079816	Parasphingorhabdus sp.	Pseudomonadota	CP071794.1	99.92	Parasphingorhabdus cellanae strain JHSY0214	Pseudoalteromonas prydzensis	MB8-11	99.06
PMO96_5.1	Corallina sp.	M600	Ciprofloxacin	PP079813	Parasphingorhabdus sp.	Pseudomonadota	CP071794.1	100	Parasphingorhabdus cellanae strain JHSY0214	Pseudoalteromonas distincta	ATCC 700518	100
PMO119_7.1	Sea Anemone	M607+NAG	Imipenem	PP079801	Pelagibius sp.	Pseudomonadota	NR_043785.1	99.92	Pelagibius litoralis strain CL-UU02	Pseudoalteromonas carrageenovora	IAM 12662	100
PMO119_7.2	Sea Anemone	M607+NAG	Imipenem	PP079800	Pelagibius sp.	Pseudomonadota	NR_043785.1	99.92	Pelagibius litoralis strain CL-UU02	Pseudoalteromonas carrageenovora	IAM 12662	100
PMO87_19.2	Corallina sp.	M600	Imipenem	PP079802	Pelagibius sp.	Pseudomonadota	NR_043785.1	99.03	Pelagibius litoralis strain CL-UU02	Pseudoalteromonas carrageenovora	IAM 12662	100
PMO113_2	Seawater	M607+NAG	Imipenem	PP079793	Pseudoalteromonas sp.	Pseudomonadota	NR_044803.1	99.06	Pseudoalteromonas prydzensis strain MB8-11	Pseudoalteromonas tetraodonis	GFC	100
PMO113_9	Seawater	M607+NAG	Imipenem	PP079792	Pseudoalteromonas sp.	Pseudomonadota	CP011026.1	100	Pseudoalteromonas arctica strain A 37-1-2	Pseudoalteromonas fuliginea	CIP 105339	100
PMO115_3.2	Corallina sp.	M607+NAG	Imipenem	PP079791	Pseudoalteromonas sp.	Pseudomonadota	LT965929.1	100	Pseudoalteromonas carrageenovora strain IAM 12662	Pseudoalteromonas atlantica	NBRC 103033	100
PMO117_1.2	Sargassum muticum	M607+NAG	Imipenem	PP079795	Pseudoalteromonas sp.	Pseudomonadota	LT965929.1	100	Pseudoalteromonas carrageenovora strain IAM 12662	Pseudoalteromonas fuliginea	CIP 105339	100
PMO119_1	Sea Anemone	M607+NAG	Imipenem	PP081612	Pseudoalteromonas sp.	Pseudomonadota	LT965929.1	99.92	Pseudoalteromonas carrageenovora strain IAM 12662	Pseudoalteromonas carrageenovora	IAM 12662	100
PMO138_19.1	Sea Anemone	M607+NAG	Vancomycin	PP079885	Pseudoalteromonas sp.	Pseudomonadota	CP011030.1	100	Pseudoalteromonas issachenkonii strain KMM 3549	Pseudoalteromonas distincta	ATCC 700518	99.55
PMO141_1.v	Amphipodes	M607+NAG	Imipenem	PP079887	Pseudoalteromonas sp.	Pseudomonadota	CP011034.1	100	Pseudoalteromonas translucida KMM 520	Stutzerimonas nitrititolerans	GL14	99.84
PMO141_3.1.1	Amphipodes	M607+NAG	Imipenem	PP079879	Pseudoalteromonas sp.	Pseudomonadota	CP011011.1	100	Pseudoalteromonas agarivorans strain DSM 14585	Stutzerimonas nitrititolerans	GL14	99.92
PMO85_3.1	Seawater	M600	Imipenem	PP079797	Pseudoalteromonas sp.	Pseudomonadota	CP011034.1	100	Pseudoalteromonas translucida KMM 520	Phaeomarinobacter ectocarpi	0	99.9
PMO87_5.2	Corallina sp.	M600	Imipenem	PP079794	Pseudoalteromonas sp.	Pseudomonadota	LT965929.1	100	Pseudoalteromonas carrageenovora strain IAM 12662	Qipengyuania gelatinilytica	1NDH1	98.75
PMO88_1	Osmundea sp.	M600	Imipenem	PP079796	Pseudoalteromonas sp.	Pseudomonadota	OQ625996.1	99.78	Pseudoalteromonas arctica strain A 37-1-2	Qipengyuania seohaensis	SW-135	98.57
PMO138_9.1	Sea Anemone	M607+NAG	Vancomycin	PP079901	Pseudomonas sp.	Pseudomonadota	NR_169495.1	99.75	Stutzerimonas nitrititolerans strain GL14	Roseibium album	CECT 5094	99.53
PMO139_9.2.3	Mussel Interior	M607+NAG	Vancomycin	PP079881	Pseudomonas sp.	Pseudomonadota	NR_169495.1	99.85	Pseudomonas nitrititolerans strain GL14	Roseibium album	CECT 5094	99.6
PMO123_3.2	Codium sp.	M607+NAG	Ciprofloxacin	PP079787	Pyruvatibacter sp.	Pseudomonadota	CP051630.1	98	Pyruvatibacter mobilis strain CGMCC 1.15125	Roseibium album	CECT 5094	99.59
PMO114_8.v	Codium sp.	M607+NAG	Imipenem	PP079786	Qipengyuania sp.	Pseudomonadota	NR_181823.1	98.75	Qipengyuania gelatinilytica strain 1NDH1	Roseibium album	CECT 5094	99.61
PMO121_3.1	Mussel Shell	M607+NAG	Imipenem	PP079785	Qipengyuania sp.	Pseudomonadota	CP024920.1	98.57	Qipengyuania seohaensis strain SW-135	Roseibium album	CECT 5094	99.6
PMO107_3	Sargassum muticum	M600	Vancomycin	PP079782	Roseibium sp.	Pseudomonadota	NR_042378.1	99.3	Roseibium album strain 5OM6	Roseibium album	CECT 5094	99.6
PMO117_2.1.b	Sargassum muticum	M607+NAG	Imipenem	PP079784	Roseibium sp.	Pseudomonadota	NR_042378.1	99.44	Roseibium album strain 5OM6	Roseibium album	CECT 5094	99.6
PMO117_2.3	Sargassum muticum	M607+NAG	Imipenem	PP079783	Roseibium sp.	Pseudomonadota	NR_042378.1	99.43	Roseibium album strain 5OM6	Roseibium album	CECT 5094	99.59
PMO117_3.1	Sargassum muticum	M607+NAG	Imipenem	PP079781	Roseibium sp.	Pseudomonadota	NR_042378.1	99.46	Roseibium album strain 5OM6	Roseibium album	CECT 5094	99.6
PMO117_4.3	Sargassum muticum	M607+NAG	Imipenem	PP079778	Roseibium sp.	Pseudomonadota	NR_042378.1	99.44	Roseibium album strain 5OM6	Roseobacter insulae	YSTF-M11	98.65
PMO117_8.1	Sargassum muticum	M607+NAG	Imipenem	PP079780	Roseibium sp.	Pseudomonadota	NR_042378.1	99.44	Roseibium album strain 5OM6	Roseobacter insulae	YSTF-M11	98.64
PMO133_9.2	Corallina sp.	M607+NAG	Vancomycin	PP079779	Roseibium sp.	Pseudomonadota	NR_042378.1	99.44	Roseibium album strain 5OM6	Roseobacter cerasinus	AI77	98.31
PMO135_9	Sargassum muticum	M607+NAG	Vancomycin	PP079907	Roseibium sp.	Pseudomonadota	NR_042378.1	99.43	Roseibium album strain 5OM6	Roseobacter insulae	YSTF-M11	99.09
PMO139_21.1	Mussel Interior	M607+NAG	Vancomycin	PP079894	Roseibium sp.	Pseudomonadota	NR_042378.1	99.44	Roseibium album strain 5OM6	Roseobacter insulae	YSTF-M11	98.94
PMO111_4.3.1.r	Mussel Interior	M600	Vancomycin	PP079777	Roseobacter sp.	Pseudomonadota	LC501444.2	98.65	Roseobacter cerasinus strain AI77	Roseobacter cerasinus	AI77	98.34
PMO114_18	Codium sp.	M607+NAG	Imipenem	PP079776	Roseobacter sp.	Pseudomonadota	LC501444.2	98.64	Roseobacter cerasinus strain AI77	Roseobacter insulae	YSTF-M11	99.27
PMO114_5.2	Codium sp.	M607+NAG	Imipenem	PP079773	Roseobacter sp.	Pseudomonadota	LC501444.2	98.31	Roseobacter cerasinus strain AI77	Roseobacter litoralis	Och 149	99.18
PMO131_14.1	Seawater	M607+NAG	Vancomycin	PP079775	Roseobacter sp.	Pseudomonadota	MN872414.1	99.17	Roseobacter insulae strain YSTF-M11	Roseobacter insulae	YSTF-M11	99.01
PMO131_8.1	Seawater	M607+NAG	Vancomycin	PP079771	Roseobacter sp.	Pseudomonadota	MN872414.1	99.02	Roseobacter insulae strain YSTF-M11	Roseovarius aestuarii	CECT 7745	99.28
PMO132_8.1	Codium sp.	M607+NAG	Vancomycin	PP079774	Roseobacter sp.	Pseudomonadota	LC501444.2	98.34	Roseobacter cerasinus strain AI77	Roseovarius aestuarii	CECT 7745	99.41
PMO133_12.5	Corallina sp.	M607+NAG	Vancomycin	PP079770	Roseobacter sp.	Pseudomonadota	MN872414.1	99.27	Roseobacter insulae strain YSTF-M11	Roseovarius aestuarii	CECT 7745	99.43
PMO134_11.2	Osmundea sp.	M607+NAG	Vancomycin	PP079772	Roseobacter sp.	Pseudomonadota	LC069037.1	99.18	Roseobacter litoralis strain JCM 21268	Roseovarius aestuarii	CECT 7745	98.76
PMO139_12.5.a	Mussel Interior	M607+NAG	Vancomycin	PP079895	Roseobacter sp.	Pseudomonadota	MN872414.1	99.01	Roseobacter insulae strain YSTF-M11	Roseovarius aestuarii	CECT 7745	99.39
PMO110_1.1	Sea Anemone	M600	Vancomycin	PP079769	Roseovarius sp.	Pseudomonadota	NR_044424.1	99.28	Roseovarius aestuarii strain SMK-122	Roseovarius aestuarii	CECT 7745	99.27
PMO111_13.1	Mussel Interior	M600	Vancomycin	PP079764	Roseovarius sp.	Pseudomonadota	NR_044424.1	99.41	Roseovarius aestuarii strain SMK-122	Ruegeria faecimaris	HD-28	98.96
PMO111_27.1	Mussel Interior	M600	Vancomycin	PP079763	Roseovarius sp.	Pseudomonadota	NR_044424.1	99.43	Roseovarius aestuarii strain SMK-122	Ruegeria meonggei	CECT 8411	100
PMO111_5.1.1	Mussel Interior	M600	Vancomycin	PP079767	Roseovarius sp.	Pseudomonadota	NR_044424.1	98.76	Roseovarius aestuarii strain SMK-122	Ruegeria meonggei	CECT 8411	100
PMO111_6.1	Mussel Interior	M600	Vancomycin	PP079766	Roseovarius sp.	Pseudomonadota	NR_044424.1	99.39	Roseovarius aestuarii strain SMK-122	Shewanella colwelliana	ATCC 39565	100
PMO111_7.1	Mussel Interior	M600	Vancomycin	PP079768	Roseovarius sp.	Pseudomonadota	NR_044424.1	99.44	Roseovarius aestuarii strain SMK-122	Shewanella pacifica	KMM 3597	99.46
PMO111_8.5.1	Mussel Interior	M600	Vancomycin	PP079765	Roseovarius sp.	Pseudomonadota	NR_044424.1	98.86	Roseovarius aestuarii strain SMK-122	Pelagicola litoralis	CL-ES2	100
PMO131_17.1	Seawater	M607+NAG	Vancomycin	PP079762	Roseovarius sp.	Pseudomonadota	NR_044424.1	99.27	Roseovarius aestuarii strain SMK-122	Pelagicola litoralis	CL-ES2	100
PMO111_2.1	Mussel Interior	M600	Vancomycin	PP079761	Ruegeria sp.	Pseudomonadota	NR_104546.1	98.96	Ruegeria faecimaris strain HD-28	Shimia thalassica	CECT 7735	97.49
PMO132_2	Codium sp.	M607+NAG	Vancomycin	PP079760	Ruegeria sp.	Pseudomonadota	NR_118639.1	100	Ruegeria meonggei strain MA-E2-3	Sneathiella aquimaris	216LB-ZA1-12	98.1
PMO135_5.1	Sargassum muticum	M607+NAG	Vancomycin	PP079759	Ruegeria sp.	Pseudomonadota	NR_118639.1	100	Ruegeria meonggei strain MA-E2-3	Sulfitobacter donghicola	KCTC 12864	99.6
PMO108_1.1.l	Gracilaria sp.	M600	Vancomycin	PP079758	Shewanella sp.	Pseudomonadota	NR_043074.1	100	Shewanella colwelliana strain ATCC 39565	Sulfitobacter marinus	DSM 23422	98.87
PMO132_17.2	Codium sp.	M607+NAG	Vancomycin	PP079757	Shewanella sp.	Pseudomonadota	FR744787.1	99.08	Shewanella electrodiphila strain MAR441	Thalassobius gelatinovorus	CECT 4357	97.61
PMO110_18.1	Sea Anemone	M600	Vancomycin	PP079798	Shimia sp.	Pseudomonadota	NR_044158.1	100	Shimia litoralis strain CL-ES2	Sulfitobacter algicola	1151	98.62
PMO110_18.2	Sea Anemone	M600	Vancomycin	PP079799	Shimia sp.	Pseudomonadota	NR_044158.1	100	Shimia litoralis strain CL-ES2	Sulfitobacter marinus	DSM 23422	98.22
PMO138_13.1	Sea Anemone	M607+NAG	Vancomycin	PP079882	Shimia sp.	Pseudomonadota	NR_170514.1	97.49	Shimia thalassica strain CECT 7735	CP030277_s	SMS8	99.75
PMO90_13	Gracilaria sp.	M600	Imipenem	OK103951	Sneathiella sp.	Pseudomonadota	MN226643.2	98.1	Sneathiella aquamaris strain 216LB-ZA1-12	Thalassospira lohafexi	139Z-12	99.52
PMO131_10	Seawater	M607+NAG	Vancomycin	PP079756	Sulfitobacter sp.	Pseudomonadota	NR_044164.1	99.5	Sulfitobacter donghicola strain DSW-25	Vibrio atlanticus	Vb 11.11	99.61
PMO138_4.1	Sea Anemone	M607+NAG	Vancomycin	PP079902	Sulfitobacter sp.	Pseudomonadota	NR_043936.1	98.79	Sulfitobacter marinus strain SW-265	Vibrio bathopelagicus	Sal10	99.84
PMO139_11.2	Mussel Interior	M607+NAG	Vancomycin	PP079896	Sulfitobacter sp.	Pseudomonadota	MN508060.1	98.68	Sulfitobacter algicola strain 1151	Vibrio atlanticus	Vb 11.11	99.67
PMO140_11.3.2	Mussel Shell	M607+NAG	Vancomycin	PP079909	Sulfitobacter sp.	Pseudomonadota	MN508060.1	98.7	Sulfitobacter algicola strain 1151	Vibrio atlanticus	Vb 11.11	99.62
PMO140_12	Mussel Shell	M607+NAG	Vancomycin	PP079890	Sulfitobacter sp.	Pseudomonadota	NR_043936.1	98.14	Sulfitobacter marinus strain SW-265	AAYB_s	CCS2	99.68
PMO127_3	Gracilaria sp.	M607+NAG	Ciprofloxacin	OK103955	Tepidicaulis sp.	Pseudomonadota	NR_135865.1	95.45	Tepidicaulis marinus strain MA2
PMO135_10	Sargassum muticum	M607+NAG	Vancomycin	PP079906	Thalassospira sp.	Pseudomonadota	NR_136875.1	99.52	Thalassospira lohafexi strain 139Z-12
PMO107_8.1	Sargassum muticum	M600	Vancomycin	PP079754	Vibrio sp.	Pseudomonadota	AP025481.1	100	Vibrio cyclitrophicus strain LMG 21359
PMO124_2.1	Corallina sp.	M607+NAG	Ciprofloxacin	PP079753	Vibrio sp.	Pseudomonadota	OQ626015.1	99.92	Vibrio splendidus strain ATCC 33125
PMO136_11	Gracilaria sp.	M607+NAG	Vancomycin	PP079904	Vibrio sp.	Pseudomonadota	AP025481.1	99.92	Vibrio cyclitrophicus strain LMG 21359
PMO99_9.2	Gracilaria sp.	M600	Ciprofloxacin	PP079755	Vibrio sp.	Pseudomonadota	AP025481.1	100	Vibrio cyclitrophicus strain LMG 21359
PMO122_2.a	Seawater	M607+NAG	Ciprofloxacin	PP079752	Yoonia sp.	Pseudomonadota	NR_126190.1	98.78	Yoonia maritima strain KMM 9530
* The pairwise identy of isolates belonging to novel taxa are evidenced in bold.
